# Supplementary material for: Prevalence and Characteristics of mcr-1-Producing Escherichia coli in Three Kinds of Poultry in Changsha, China
Source: Front Microbiol. 2022 Apr 7;13:840520. doi: 10.3389/fmicb.2022.840520 (PMC9021793; doi:10.3389/fmicb.2022.840520)
Supplement: Supplementary file 3 [file Table_2.xlsx]

## Sheet: Table S2
Table S2. Antimicrobial susceptibility testing results for 17 MCRPEC isolates
Isolates	Farm	Origin	Antibiotics (mg/L)
			meropenem	amikacin	florfenicol	trimethoprim/sulfamethoxazolea	piperacillin/tazobactamb	colistin	tetracycline	ceftiofur	tigecycline	cefotaxime	gentamicin	ciprofloxacin
20h38	liuyang 7	Broiler	＜0.003	2	＞128	32	64	4	＞128	64	1	＞128	8	8
20e09	liuyang 4	Broiler	0.007	2	＞128	32	64	8	＞128	64	4	＞128	16	32
20h06	liuyang 7	Broiler	0.007	8	＞128	32	16	16	＞128	8	16	＞128	8	128
20i49	liuyang 8	Broiler	0.015	1	＞128	4	128	4	＞128	32	2	＞128	0.25	8
20g36	liuyang 6	Broiler	0.015	0.5	＞128	32	8	4	＞128	8	0.5	32	4	4
20h05	liuyang 7	Broiler	0.007	2	＞128	32	128	8	＞128	32	1	＞128	32	16
20i25	liuyang 8	Broiler	＜0.003	1	8	32	2	8	＞128	1	0.25	32	8	8
20n54	changshaxian 2	Fly	0.25	1	＞128	32	16	64	64	4	8	2	8	16
20a46	liuyang 1	Broiler	0.015	1	＞128	4	1	8	＞128	0.25	0.125	64	8	4
20a03	liuyang 1	Broiler	0.015	1	＞128	32	32	8	＞128	0.25	0.125	128	16	4
20g33	liuyang 6	Broiler	0.007	4	＞128	32	16	8	＞128	64	1	32	16	8
20a02	liuyang 1	Broiler	0.007	2	＞128	32	32	16	＞128	0.5	0.25	128	64	16
20h19	liuyang 7	Broiler	0.007	8	＞128	4	8	8	＞128	64	0.5	128	8	128
20m13	changshaxian 1	Quail	0.007	1	＞128	32	64	8	128	32	0.5	128	0.25	4
20a33	liuyang 1	Broiler	0.007	1	＞128	32	16	8	＞128	64	0.5	＞128	1	16
20h31	liuyang 7	Broiler	0.015	1	＞128	32	4	8	64	32	8	32	64	8
20b14	liuyang 1	Laying duck	0.015	1	＞128	32	64	16	＞128	64	0.25	8	16	8
aTrimethoprim:sulfamethoxazole at a ratio of 1:19. Breakpoints are expressed as the trimethoprim concentration.
bFor susceptibility testing purposes, the concentration of tazobactam was fixed at 4 mg/L.
